# Supplementary material for: Silver and Hyaluronic Acid-Coated Gold Nanoparticles Modulate the Metabolism of a Model Human Gut Bacterium Lactobacillus casei
Source: Nanomaterials (Basel). 2022 Sep 27;12(19):3377. doi: 10.3390/nano12193377 (PMC9565723; doi:10.3390/nano12193377)
Supplement: Supplementary file 1 [file nanomaterials-12-03377-s001.zip]

Archive with 1 entries (1 files):
- nanomaterials-1896983-supplementary.pdf
